# Supplementary material for: Development, Validation, and Application of an HPLC Method Combined with an In Vitro Model for the Determination of Antibiotic Binding to the Haemoadsorber CytoSorb®
Source: Molecules. 2026 Jul 3;31(13):2337. doi: 10.3390/molecules31132337 (PMC13363450; doi:10.3390/molecules31132337)
Supplement: Supplementary file 1 [file molecules-31-02337-s001.zip]

Archive with 1 entries (1 files):
- molecules-4360473-supplementary.pdf
